# Supplementary material for: Benefits of a Disease Management Program for Sickle Cell Disease in Germany 2011–2019: The Increased Use of Hydroxyurea Correlates with a Reduced Frequency of Acute Chest Syndrome
Source: J Clin Med. 2021 Sep 30;10(19):4543. doi: 10.3390/jcm10194543 (PMC8509263; doi:10.3390/jcm10194543)
Supplement: Supplementary file 1 [file jcm-10-04543-s001.zip]

Archive with 1 entries (1 files):
- jcm-1382644-Supplementary.pdf
